# Supplementary material for: Defining the Identity and Dynamics of Adult Gastric Isthmus Stem Cells
Source: Cell Stem Cell. 2019 Sep 5;25(3):342–356.e7. doi: 10.1016/j.stem.2019.07.008 (PMC6739486; doi:10.1016/j.stem.2019.07.008)
Supplement: Table S2. List of Genes More Highly Expressed in mVenus+ Cells from the Rosa26-Fucci2a Mouse, Related to Figure 5 [file mmc2.xlsx]

## Sheet: 150 genes from mVenus
							Normalized read counts (by DESeq)
Ensemble_geneID	MGI_id	Gene_symbol	Gene_name	Entrez_id	log2FoldChange (E-Cad vs. mVenus+ cells from Fucci)	pval	E-Cad_Cntrl_1	E-Cad_Cntrl_2	E-Cad_Cntrl_3	mVenus_1	mVenus_2	mVenus_3
ENSMUSG00000043091	MGI:1095409	Tuba1c	tubulin, alpha 1C	22146	1.40486	3.36057e-05	8477.53	11480.3	9821.22	26391.2	20016.1	32445.2
ENSMUSG00000023004	MGI:107804	Tuba1b	tubulin, alpha 1B	22143	1.57608	3.81466e-16	5486.91	8145.18	5852.32	19201.3	17854.5	21038.4
ENSMUSG00000001525	MGI:107812	Tubb5	tubulin, beta 5 class I	22154	1.40524	7.87012e-15	3818.27	5101.62	4387.85	11781.7	11927.6	11537.7
ENSMUSG00000020914	MGI:98790	Top2a	topoisomerase (DNA) II alpha	21973	2.24726	4.62047e-33	1284.04	2213.27	1655.41	8285.65	7976.43	8201.97
ENSMUSG00000026434	MGI:1934811	Nucks1	nuclear casein kinase and cyclin-dependent kinase substrate 1	98415	1.29989	6.11539e-09	2351.68	2891.63	2919.67	6793.48	6264.02	7040.6
ENSMUSG00000017716	MGI:1203517	Birc5	baculoviral IAP repeat-containing 5	11799	2.08229	3.62387e-09	1112.77	1957.86	1743.46	6142.07	6114.98	8129.61
ENSMUSG00000030654	MGI:1858943	Arl6ip1	ADP-ribosylation factor-like 6 interacting protein 1	54208	1.6232	6.99683e-19	1605.05	2228.06	2179.09	6028.45	5697.45	6795.13
ENSMUSG00000001403	MGI:1915862	Ube2c	ubiquitin-conjugating enzyme E2C	68612	2.4839	3.24745e-36	891.238	1535.74	1268.9	6548.57	6663.58	7462.83
ENSMUSG00000024590	MGI:96795	Lmnb1	lamin B1	16906	1.55003	5.09713e-17	1374.29	1853.57	1477.45	4651.58	4798.96	4327.67
ENSMUSG00000022391	MGI:103071	Rangap1	RAN GTPase activating protein 1	19387	1.35134	4.03506e-10	1525.05	1934.87	1597.01	4466.42	3586.54	4849.74
ENSMUSG00000041126	MGI:1924855	H2afv	H2A histone family, member V	77605	1.01558	2.93559e-08	1631.72	2018.64	1866.74	3528.03	3924.79	3701.19
ENSMUSG00000022314	MGI:108016	Rad21	RAD21 homolog (S. pombe)	19357	1.09652	1.50993e-09	1537.36	1869.17	1788.88	3700.56	3501.98	3907.27
ENSMUSG00000019961	MGI:106920	Tmpo	thymopoietin	21917	1.15867	3.41501e-10	1439.93	1766.51	1531.2	3373.17	3842.34	3361.39
ENSMUSG00000030867	MGI:97621	Plk1	polo-like kinase 1	18817	2.19198	4.35622e-17	542.538	1163.71	823.069	3684.57	3543.2	4329.5
ENSMUSG00000027330	MGI:99701	Cdc25b	cell division cycle 25B	12531	1.85986	8.214e-05	714.837	1259.8	1037.18	3370.65	2775.79	4785.63
ENSMUSG00000021377	MGI:1926209	Dek	DEK oncogene (DNA binding)	110052	1.1329	2.78942e-09	1277.89	1457.72	1446.86	3182.97	3361.39	2627.74
ENSMUSG00000040204	MGI:1915276	2810417H13Rik	RIKEN cDNA 2810417H13 gene	68026	1.85017	2.08297e-22	791.756	1152.22	863.852	3424.51	3580.2	3118.67
ENSMUSG00000027160	MGI:1915451	Ccdc34	coiled-coil domain containing 34	68201	1.54363	4.82241e-14	755.86	1185.89	1290.22	2937.22	3177.46	3307.35
ENSMUSG00000096210	MGI:95893	H1f0	H1 histone family, member 0	14958	1.20833	1.48151e-06	1080.97	1188.35	1314.32	3018.01	3106.64	2156.05
ENSMUSG00000019942	MGI:88351	Cdk1	cyclin-dependent kinase 1	12534	2.12947	3.13862e-28	539.461	934.585	671.988	2980.14	3152.09	3257.89
ENSMUSG00000034349	MGI:1917349	Smc4	structural maintenance of chromosomes 4	70099	1.9214	1.51264e-23	643.045	859.03	798.97	2942.27	3155.27	2618.59
ENSMUSG00000024660	MGI:1313288	Incenp	inner centromere protein	16319	2.11028	3.1468e-28	591.766	777.726	639.547	3035.69	2782.13	2856.72
ENSMUSG00000054717	MGI:96157	Hmgb2	high mobility group box 2	97165	1.80929	2.31428e-21	712.786	886.952	764.676	2701.57	3016.79	2568.21
ENSMUSG00000015749	MGI:1913721	Anp32e	acidic (leucine-rich) nuclear phosphoprotein 32 family, member E	66471	1.10965	2.3065e-09	1017.39	1199.85	1091.86	2198.29	2341.34	2601.18
ENSMUSG00000034413	MGI:3643092	Neurl1b	neuralized E3 ubiquitin protein ligase 1B	240055	1.52157	1.1573e-13	767.142	1013.42	842.533	2469.28	2582.35	2479.37
ENSMUSG00000028873	MGI:1196274	Cdca8	cell division cycle associated 8	52276	2.03921	1.8292e-23	432.799	795.793	685.891	2662.01	2373.06	2833.82
ENSMUSG00000026605	MGI:1313302	Cenpf	centromere protein F	108000	2.45263	8.25966e-35	247.167	537.92	519.979	2376.71	2442.82	2324.58
ENSMUSG00000009575	MGI:109372	Cbx5	chromobox 5	12419	1.13853	7.78377e-10	879.957	930.478	826.776	2024.91	1929.1	1851.97
ENSMUSG00000028312	MGI:106067	Smc2	structural maintenance of chromosomes 2	14211	2.00231	9.64008e-25	479.977	598.693	499.588	2017.34	2244.1	2061.71
ENSMUSG00000066979	MGI:1343463	Bub3	BUB3 mitotic checkpoint protein	12237	1.27904	1.56955e-11	663.557	881.203	749.846	1725.3	1831.85	2011.34
ENSMUSG00000028832	MGI:96739	Stmn1	stathmin 1	16765	1.64035	2.1278e-17	545.614	744.054	599.691	1999.67	2108.8	1781.44
ENSMUSG00000031004	MGI:106035	Mki67	antigen identified by monoclonal antibody Ki 67	17345	2.36095	2.45455e-32	277.935	473.862	485.685	2237	2142.62	1977.45
ENSMUSG00000045328	MGI:1098230	Cenpe	centromere protein E	229841	2.32914	2.13343e-31	267.679	544.49	436.56	2111.6	2096.11	2067.21
ENSMUSG00000033589	MGI:1919799	Reep4	receptor accessory protein 4	72549	1.36305	6.54882e-13	591.766	792.508	642.327	1805.25	1574.99	1832.73
ENSMUSG00000020737	MGI:1096361	Hn1	hematological and neurological expressed sequence 1	15374	1.03873	2.50947e-08	707.658	736.663	865.705	1530.89	1468.23	1746.64
ENSMUSG00000032254	MGI:1919069	Kif23	kinesin family member 23	71819	1.80283	1.30606e-16	395.878	577.34	521.833	1802.73	1920.64	1492.93
ENSMUSG00000023505	MGI:1315198	Cdca3	cell division cycle associated 3	14793	1.96879	1.18008e-20	313.831	577.34	469.001	1946.64	1761.03	1616.58
ENSMUSG00000066551	MGI:96113	Hmgb1	high mobility group box 1	15289	1.25431	2.79327e-11	584.587	686.567	701.648	1650.4	1511.57	1544.22
ENSMUSG00000038252	MGI:1915548	Ncapd2	non-SMC condensin I complex, subunit D2	68298	1.83301	1.76618e-20	335.368	560.094	476.416	1615.89	1661.67	1610.17
ENSMUSG00000028044	MGI:1889208	Cks1b	CDC28 protein kinase 1b	54124	1.53906	2.51097e-15	489.207	597.871	507.93	1400.44	1479.86	1754.88
ENSMUSG00000074476	MGI:1914879	Spc24	SPC24, NDC80 kinetochore complex component, homolog (S. cerevisiae)	67629	1.92217	9.95411e-22	306.652	560.094	429.145	1613.37	1644.76	1653.22
ENSMUSG00000036223	MGI:1913718	Ska1	spindle and kinetochore associated complex subunit 1	66468	2.25601	6.8551e-15	243.065	409.805	350.36	1516.58	1476.69	1798.85
ENSMUSG00000027306	MGI:2675669	Nusap1	nucleolar and spindle associated protein 1	108907	2.21371	1.50073e-27	273.833	437.727	307.724	1515.74	1682.81	1529.57
ENSMUSG00000045763	MGI:1917600	Basp1	brain abundant, membrane attached signal protein 1	70350	1.13457	0.00911668	590.74	447.582	709.99	1239.69	949.222	1649.55
ENSMUSG00000027715	MGI:108069	Ccna2	cyclin A2	12428	2.10511	2.50704e-16	208.195	458.259	354.995	1449.25	1631.01	1314.33
ENSMUSG00000027496	MGI:894678	Aurka	aurora kinase A	20878	2.2416	6.91643e-28	193.837	409.805	329.042	1482.92	1363.58	1564.37
ENSMUSG00000049932	MGI:102688	H2afx	H2A histone family, member X	15270	2.03236	5.73819e-24	294.345	431.157	293.821	1437.47	1455.54	1276.78
ENSMUSG00000037894	MGI:1888388	H2afz	H2A histone family, member Z	51788	1.11213	7.33449e-09	534.333	553.524	551.493	1204.34	1276.91	1062.46
ENSMUSG00000005233	MGI:1913692	Spc25	SPC25, NDC80 kinetochore complex component, homolog (S. cerevisiae)	66442	2.25478	2.22652e-25	222.553	362.172	307.724	1575.49	1353.01	1330.82
ENSMUSG00000096472	MGI:105387	Cdkn2d	cyclin-dependent kinase inhibitor 2D (p19, inhibits CDK4)	12581	1.264	9.27156e-11	481.002	523.959	508.857	1168.15	1207.14	1260.29
ENSMUSG00000023015	MGI:1349423	Racgap1	Rac GTPase-activating protein 1	26934	2.10903	8.53948e-22	195.888	411.447	342.019	1409.7	1464	1221.82
ENSMUSG00000027469	MGI:1919369	Tpx2	TPX2, microtubule-associated protein homolog (Xenopus laevis)	72119	2.20997	4.86483e-27	207.169	382.703	300.309	1477.87	1318.13	1322.57
ENSMUSG00000029177	MGI:88375	Cenpa	centromere protein A	12615	1.98318	1.21592e-21	161.018	405.698	317.92	1176.57	1159.57	1161.37
ENSMUSG00000030677	MGI:109233	Kif22	kinesin family member 22	110033	2.29998	5.00662e-12	129.224	303.042	297.528	1343.21	1038.01	1212.66
ENSMUSG00000028066	MGI:1914287	Pmf1	polyamine-modulated factor 1	67037	1.5322	9.79176e-15	324.087	395.022	371.679	1137.02	1029.56	988.266
ENSMUSG00000002297	MGI:1351328	Dbf4	DBF4 zinc finger	27214	1.58955	5.52783e-15	303.575	432.8	305.87	988.892	1008.42	1139.39
ENSMUSG00000030978	MGI:98180	Rrm1	ribonucleotide reductase M1	20133	1.19208	5.63237e-09	483.053	448.404	328.115	995.625	1057.04	825.234
ENSMUSG00000022033	MGI:1289156	Pbk	PDZ binding kinase	52033	2.01567	5.36267e-08	186.658	382.703	248.404	1078.1	1305.45	923.237
ENSMUSG00000076437	MGI:1919907	2700094K13Rik	RIKEN cDNA 2700094K13 gene	72657	1.01951	2.25509e-07	419.467	477.969	446.756	887.057	923.853	914.078
ENSMUSG00000020235	MGI:1926790	Fzr1	fizzy/cell division cycle 20 related 1 (Drosophila)	56371	1.12493	5.66073e-09	404.083	459.08	412.461	1027.61	812.864	941.555
ENSMUSG00000035704	MGI:2141959	Alg8	asparagine-linked glycosylation 8 (alpha-1,3-glucosyltransferase)	381903	1.10616	2.6087e-08	371.264	500.142	380.947	836.56	844.575	1014.83
ENSMUSG00000041431	MGI:88302	Ccnb1	cyclin B1	268697	2.42962	1.24723e-29	123.071	274.298	216.89	1131.12	1160.63	1017.58
ENSMUSG00000025574	MGI:98763	Tk1	thymidine kinase 1	21877	1.46134	6.97762e-13	375.366	323.573	309.578	1047.8	947.108	782.187
ENSMUSG00000020649	MGI:98181	Rrm2	ribonucleotide reductase M2	20135	1.68951	0.000147769	227.681	362.172	276.21	1051.17	1071.84	670.446
ENSMUSG00000041219	MGI:2444300	Arhgap11a	Rho GTPase activating protein 11A	228482	1.54103	3.79524e-14	251.27	306.327	372.606	908.097	829.777	969.032
ENSMUSG00000026708	MGI:1917704	Cenpl	centromere protein L	70454	1.54754	4.15207e-14	245.116	294.008	338.311	943.445	770.583	850.88
ENSMUSG00000020330	MGI:104667	Hmmr	hyaluronan mediated motility receptor (RHAMM)	15366	2.37857	2.04428e-24	110.764	230.772	204.84	1005.72	974.591	860.955
ENSMUSG00000029516	MGI:105313	Cit	citron	12704	1.7135	1.37968e-16	228.707	298.114	263.234	934.187	843.518	813.328
ENSMUSG00000007050	MGI:90676	Lsm2	LSM2 homolog, U6 small nuclear RNA associated (S. cerevisiae)	27756	1.0811	5.73978e-08	330.24	387.631	367.044	810.471	700.818	784.019
ENSMUSG00000020739	MGI:3046173	Nup85	nucleoporin 85	445007	1.11007	4.67053e-08	325.112	427.872	309.578	754.924	788.552	750.13
ENSMUSG00000029363	MGI:1919401	Rfc5	replication factor C (activator 1) 5	72151	1.38573	7.16066e-12	310.754	326.037	288.26	814.679	786.438	816.075
ENSMUSG00000029687	MGI:107940	Ezh2	enhancer of zeste 2 polycomb repressive complex 2 subunit	14056	1.1941	1.60004e-08	339.471	339.998	308.651	700.22	891.085	669.53
ENSMUSG00000020471	MGI:1097163	Pold2	polymerase (DNA directed), delta 2, regulatory subunit	18972	1.02334	3.52359e-07	353.829	379.418	311.432	727.993	779.039	616.407
ENSMUSG00000050628	MGI:1914635	Ubald2	UBA-like domain containing 2	319370	1.0295	1.93008e-05	362.034	302.221	364.264	675.813	860.431	563.284
ENSMUSG00000037313	MGI:1341163	Tacc3	transforming, acidic coiled-coil containing protein 3	21335	2.07168	1.36779e-21	123.071	257.052	218.744	842.452	883.686	791.346
ENSMUSG00000075266	MGI:1913561	Cenpw	centromere protein W	66311	1.7016	1.22586e-15	163.069	308.791	249.331	795.322	718.788	831.646
ENSMUSG00000041498	MGI:1098226	Kif14	kinesin family member 14	381293	2.28296	9.56813e-19	108.713	220.096	182.595	851.709	744.157	893.012
ENSMUSG00000033952	MGI:1334448	Aspm	asp (abnormal spindle)-like, microcephaly associated (Drosophila)	12316	2.34403	3.00904e-26	110.764	217.632	161.277	850.868	860.431	774.859
ENSMUSG00000028614	MGI:1920037	Ndc1	NDC1 transmembrane nucleoporin	72787	1.46906	1.55884e-12	246.142	298.114	231.72	756.607	668.05	723.568
ENSMUSG00000014633	MGI:1913781	Cmc2	COX assembly mitochondrial protein 2	66531	1.35225	1.14666e-07	239.988	287.438	282.698	727.151	701.875	639.305
ENSMUSG00000027331	MGI:1289298	Knstrn	kinetochore-localized astrin/SPAG5 binding	51944	1.77578	9.58052e-15	124.096	234.057	278.991	765.024	705.046	711.662
ENSMUSG00000024795	MGI:2444576	Kif20b	kinesin family member 20B	240641	2.30847	5.17323e-14	141.532	161.787	168.692	877.799	777.982	682.353
ENSMUSG00000025747	MGI:98878	Tyms	thymidylate synthase	22171	1.21645	4.0948e-09	281.012	294.008	259.526	648.04	718.788	572.443
ENSMUSG00000042606	MGI:2142364	Hirip3	HIRA interacting protein 3	233876	1.39902	4.22656e-11	201.016	294.829	249.331	680.863	721.959	562.368
ENSMUSG00000036752	MGI:1915472	Tubb4b	tubulin, beta 4B class IVB	227613	1.47289	3.86646e-05	161.018	329.322	224.305	753.241	483.068	747.382
ENSMUSG00000006398	MGI:1859866	Cdc20	cell division cycle 20	107995	1.95876	1.5351e-18	112.815	239.806	195.572	664.872	738.871	727.232
ENSMUSG00000001517	MGI:1347487	Foxm1	forkhead box M1	14235	2.12291	7.91447e-19	87.1752	248.018	161.277	738.934	735.7	687.848
ENSMUSG00000028068	MGI:3028642	Iqgap3	IQ motif containing GTPase activating protein 3	404710	2.23643	1.29519e-18	83.0729	194.637	181.668	758.291	751.556	654.875
ENSMUSG00000038352	MGI:3028577	Arl5c	ADP-ribosylation factor-like 5C	217151	1.52346	0.000117503	236.911	270.192	163.131	626.158	501.037	799.589
ENSMUSG00000027654	MGI:1919128	Fam83d	family with sequence similarity 83, member D	71878	1.43377	2.21834e-11	199.99	243.912	256.746	632.049	586.658	674.109
ENSMUSG00000032218	MGI:88311	Ccnb2	cyclin B2	12442	1.7844	1.17539e-14	129.224	220.917	228.939	695.17	719.845	579.771
ENSMUSG00000027699	MGI:95281	Ect2	ect2 oncogene	13605	2.2942	5.55725e-14	98.4567	174.927	161.277	706.952	814.978	609.996
ENSMUSG00000022360	MGI:1917722	Atad2	ATPase family, AAA domain containing 2	70472	1.23338	1.70345e-05	273.833	255.409	218.744	641.307	678.62	438.721
ENSMUSG00000040658	MGI:3039376	Dnph1	2'-deoxynucleoside 5'-phosphate N-hydrolase 1	381101	1.22576	6.65268e-09	222.553	303.863	219.67	659.822	567.631	517.489
ENSMUSG00000051517	MGI:3036286	Arhgef39	Rho guanine nucleotide exchange factor (GEF) 39	230098	1.35463	2.24327e-10	192.811	270.192	235.427	581.553	604.627	599.921
ENSMUSG00000021811	MGI:1915326	Dnajc9	DnaJ heat shock protein family (Hsp40) member C9	108671	1.05529	4.40107e-07	260.5	312.897	230.793	542.839	576.087	552.293
ENSMUSG00000035293	MGI:2444298	G2e3	G2/M-phase specific E3 ubiquitin ligase	217558	1.42952	1.55301e-11	193.837	263.622	207.621	604.276	659.593	527.564
ENSMUSG00000042489	MGI:2445153	Clspn	claspin	269582	1.23379	8.77027e-09	234.86	275.941	215.963	552.096	626.825	530.312
ENSMUSG00000026669	MGI:1917274	Mcm10	minichromosome maintenance deficient 10 (S. cerevisiae)	70024	1.66908	1.38289e-14	186.658	213.526	173.326	621.95	625.768	576.107
ENSMUSG00000019773	MGI:1914391	Fbxo5	F-box protein 5	67141	1.59409	5.82625e-13	150.762	258.694	184.449	579.028	661.707	552.293
ENSMUSG00000040084	MGI:1333889	Bub1b	BUB1B, mitotic checkpoint serine/threonine kinase	12236	2.0048	5.61885e-18	118.969	190.53	144.593	576.503	688.133	557.789
ENSMUSG00000038379	MGI:1194921	Ttk	Ttk protein kinase	22137	2.25071	1.35078e-20	87.1752	171.642	129.763	546.205	622.597	680.521
ENSMUSG00000044783	MGI:2685821	Hjurp	Holliday junction recognition protein	381280	1.25355	3.56813e-07	159.992	256.231	220.597	566.404	516.893	435.057
ENSMUSG00000035683	MGI:106924	Melk	maternal embryonic leucine zipper kinase	17279	2.07199	8.68628e-14	79.9961	201.207	129.763	568.928	634.224	524.816
ENSMUSG00000023940	MGI:1919665	Sgol1	shugoshin-like 1 (S. pombe)	72415	2.24937	4.59498e-22	104.61	144.54	118.641	552.096	600.399	596.257
ENSMUSG00000026955	MGI:1919330	Sapcd2	suppressor APC domain containing 2	72080	2.16336	6.72284e-21	78.9705	156.859	148.301	563.037	631.053	526.648
ENSMUSG00000018983	MGI:1096341	E2f2	E2F transcription factor 2	242705	1.04397	6.67596e-07	248.193	183.96	248.404	514.224	409.075	479.937
ENSMUSG00000024640	MGI:2183441	Psat1	phosphoserine aminotransferase 1	107272	1.06697	3.45423e-06	231.784	227.487	179.815	488.975	493.638	356.289
ENSMUSG00000022614	MGI:2146015	Lmf2	lipase maturation factor 2	105847	1.00324	2.669e-06	198.965	244.733	209.475	461.202	438.672	409.412
ENSMUSG00000048922	MGI:1919787	Cdca2	cell division cycle associated 2	108912	2.2782	1.11957e-11	78.9705	150.289	99.1761	544.522	609.912	438.721
ENSMUSG00000012443	MGI:1098231	Kif11	kinesin family member 11	16551	1.97552	4.87709e-17	112.815	144.54	123.275	527.69	529.577	439.637
ENSMUSG00000024691	MGI:1915508	Fam111a	family with sequence similarity 111, member A	107373	1.40806	5.62426e-05	213.323	153.574	139.959	462.044	549.661	333.391
ENSMUSG00000027323	MGI:97890	Rad51	RAD51 homolog	19361	1.71941	1.06422e-10	133.327	173.284	123.275	462.044	549.661	403.916
ENSMUSG00000036768	MGI:1098258	Kif15	kinesin family member 15	209737	1.95443	2.46395e-12	74.8681	170.82	126.982	512.541	503.151	428.646
ENSMUSG00000029910	MGI:1860374	Mad2l1	MAD2 mitotic arrest deficient-like 1	56150	1.84967	9.70996e-10	82.0473	172.463	139.959	510.016	524.292	387.43
ENSMUSG00000008540	MGI:1913850	Mgst1	microsomal glutathione S-transferase 1	56615	1.13914	7.77516e-08	189.734	202.028	172.4	402.29	483.068	357.205
ENSMUSG00000048327	MGI:1917716	Ckap2l	cytoskeleton associated protein 2-like	70466	2.20244	2.63643e-19	50.254	143.719	127.909	479.718	540.148	461.618
ENSMUSG00000019866	MGI:109544	Aim1	absent in melanoma 1	11630	1.35313	2.75879e-09	121.02	216.811	163.131	472.143	423.873	383.766
ENSMUSG00000040549	MGI:1923036	Ckap5	cytoskeleton associated protein 5	75786	1.41943	1.75121e-10	151.787	155.217	174.253	440.162	458.756	388.346
ENSMUSG00000059791	MGI:2146855	Nrm	nurim (nuclear envelope membrane protein)	106582	1.28052	0.00223151	134.352	192.994	176.107	364.417	538.034	320.568
ENSMUSG00000046179	MGI:1922038	E2f8	E2F transcription factor 8	108961	1.48468	5.32104e-08	139.48	189.709	110.299	421.647	462.984	345.298
ENSMUSG00000005470	MGI:1914179	Asf1b	anti-silencing function 1B histone chaperone	66929	1.8857	3.9554e-07	88.2008	137.149	112.152	456.153	477.782	313.241
ENSMUSG00000045273	MGI:1349448	Cenph	centromere protein H	26886	1.35594	7.7466e-09	153.839	173.284	117.714	343.377	440.786	354.457
ENSMUSG00000026790	MGI:1098824	Odf2	outer dense fiber of sperm tails 2	18286	1.09348	8.81437e-07	147.685	179.854	176.107	339.169	384.763	350.793
ENSMUSG00000085208	MGI:1921288	Brip1os	BRCA1 interacting protein C-terminal helicase 1, opposite strand	74038	1.07939	3.86502e-05	173.325	174.105	156.643	423.33	382.649	259.202
ENSMUSG00000037725	MGI:1931797	Ckap2	cytoskeleton associated protein 2	80986	2.13661	1.61594e-18	65.6378	105.942	118.641	459.519	436.558	380.102
ENSMUSG00000022978	MGI:1913828	Mis18a	MIS18 kinetochore protein homolog A (S. pombe)	66578	1.68333	1.70443e-12	118.969	133.043	117.714	374.517	429.158	383.766
ENSMUSG00000021115	MGI:1261847	Vrk1	vaccinia related kinase 1	22367	1.02236	7.41246e-06	143.583	179.033	171.473	325.703	323.454	354.457
ENSMUSG00000047534	MGI:2145099	Mis18bp1	MIS18 binding protein 1	217653	2.21163	1.17376e-08	94.3544	96.9077	68.5891	411.547	478.839	313.241
ENSMUSG00000034906	MGI:2444777	Ncaph	non-SMC condensin I complex, subunit H	215387	1.98883	1.65844e-06	86.1496	106.763	100.103	400.606	469.326	293.091
ENSMUSG00000098318	MGI:1915081	Lockd	lncRNA downstream of Cdkn1b	381822	1.68871	0.000686131	79.9961	127.294	134.398	375.358	465.098	261.034
ENSMUSG00000074445	MGI:3845028	Sprr2a3	small proline-rich protein 2A3	100042514	1.00807	0.00438597	139.48	192.173	147.374	313.921	268.488	381.018
ENSMUSG00000022021	MGI:1927222	Diaph3	diaphanous related formin 3	56419	1.72453	1.42649e-12	88.2008	133.043	110.299	398.082	354.109	343.466
ENSMUSG00000036777	MGI:1920174	Anln	anillin, actin binding protein	68743	2.23693	1.04639e-18	63.5866	91.159	91.7611	418.28	404.847	338.887
ENSMUSG00000033031	MGI:2146335	C330027C09Rik	RIKEN cDNA C330027C09 gene	224171	2.04979	4.6169e-16	54.3563	111.69	105.664	360.209	391.105	373.691
ENSMUSG00000034317	MGI:1914199	Trim59	tripartite motif-containing 59	66949	1.41407	3.81442e-09	126.148	133.864	118.641	338.327	365.736	304.998
ENSMUSG00000038943	MGI:1858961	Prc1	protein regulator of cytokinesis 1	233406	2.09595	1.68122e-17	82.0473	88.6952	87.1267	356.843	404.847	340.718
ENSMUSG00000002055	MGI:1927470	Spag5	sperm associated antigen 5	54141	1.69489	1.05948e-11	82.0473	133.864	102.884	353.476	383.706	294.923
ENSMUSG00000024989	MGI:1921357	Cep55	centrosomal protein 55	74107	2.11651	6.24363e-15	42.0492	113.333	96.3955	344.219	358.337	389.262
ENSMUSG00000022034	MGI:1919238	Esco2	establishment of sister chromatid cohesion N-acetyltransferase 2	71988	2.10531	2.92604e-05	77.9449	83.7677	88.9804	350.11	462.984	265.614
ENSMUSG00000035310	MGI:2140902	Lin54	lin-54 homolog (C. elegans)	231506	1.30798	5.90619e-08	105.636	155.217	114.006	285.306	307.599	335.223
ENSMUSG00000026039	MGI:1098767	Sgol2a	shugoshin-like 2a (S. pombe)	68549	2.31281	7.89617e-19	45.126	104.299	65.8084	365.259	355.166	348.962
ENSMUSG00000020897	MGI:107168	Aurkb	aurora kinase B	20877	2.27081	0.000189778	60.5099	97.729	61.174	357.684	456.642	244.548
ENSMUSG00000022322	MGI:1338802	Shcbp1	Shc SH2-domain binding protein 1	20419	1.96883	9.23916e-07	59.4843	111.69	88.0536	343.377	404.847	266.53
ENSMUSG00000068101	MGI:1913820	Cenpm	centromere protein M	66570	1.50342	3.4857e-05	88.2008	112.512	116.787	334.119	349.88	216.155
ENSMUSG00000022678	MGI:1914453	Nde1	nuclear distribution gene E homolog 1 (A nidulans)	67203	1.35861	1.88939e-05	82.0473	148.647	104.737	324.02	318.169	217.986
ENSMUSG00000037466	MGI:2144738	4930427A07Rik	RIKEN cDNA 4930427A07 gene	104732	1.49244	1.12242e-07	83.0729	116.618	108.445	313.079	300.2	253.707
ENSMUSG00000037628	MGI:1919641	Cdkn3	cyclin-dependent kinase inhibitor 3	72391	1.83809	1.12146e-07	35.8957	114.975	105.664	345.902	286.458	284.848
ENSMUSG00000058290	MGI:2146156	Espl1	extra spindle pole bodies 1, separase	105988	2.10318	4.76589e-13	35.8957	96.0865	86.1998	347.585	322.397	267.446
ENSMUSG00000024056	MGI:1914302	Ndc80	NDC80 homolog, kinetochore complex component (S. cerevisiae)	67052	2.28209	1.12633e-17	42.0492	74.7339	79.7116	324.862	341.424	289.427

## Sheet: 17 genes after HPA filtering
		Human Protein Atlas information
Entrez_id	Gene_symbol	Reliability	Level
21973	Top2a	Supported	Medium
16906	Lmnb1	Supported	High
18817	Plk1	Approved	High
108000	Cenpf	Approved	Medium
16765	Stmn1	Approved	Medium
229841	Cenpe	Approved	High
71819	Kif23	Approved	High
68298	Ncapd2	Supported	Medium
15270	H2afx	Supported	High
66442	Spc25	Approved	Medium
26934	Racgap1	Supported	Medium
12615	Cenpa	Supported	Medium
268697	Ccnb1	Supported	Medium
51944	Knstrn	Approved	High
107995	Cdc20	Supported	Medium
16551	Kif11	Supported	Medium
68612	Ube2c	Approved	Medium
