# Supplementary material for: Defining the Identity and Dynamics of Adult Gastric Isthmus Stem Cells
Source: Cell Stem Cell. 2019 Sep 5;25(3):342–356.e7. doi: 10.1016/j.stem.2019.07.008 (PMC6739486; doi:10.1016/j.stem.2019.07.008)
Supplement: Table S3. List of Genes Depleted in the Stomach Corpus upon 5-FU Treatment, Related to Figure 5 [file mmc3.xlsx]

## Sheet: Sheet1
Gene_symbol	Entrez_id	corpus control (D0)	corpus 5fu d2 (D2)	log2(D0/D2)
Xist	213742	7.85487	4.08746	3.76741
Hbb-b1	15129	10.7808	7.13955	3.64123
Ccnb2	12442	9.05039	6.01346	3.03693
Ccna2	12428	8.92392	6.18785	2.73607
Mki67	17345	8.36413	5.64962	2.71452
Hba-a2	110257	10.3358	7.66463	2.67121
Top2a	21973	7.84862	5.21335	2.63528
Ect2	13605	7.64458	5.12516	2.51942
Hist1h2ab	319172	5.62936	3.1375	2.49185
Aurkb	20877	7.73809	5.39232	2.34577
D2Ertd750e	51944	6.70321	4.37156	2.33165
Ccnb1	268697	7.14364	4.8679	2.27574
Kif22	110033	6.15785	3.91648	2.24138
2810417H13Rik	68026	6.92955	4.71149	2.21806
Racgap1	26934	7.60214	5.38888	2.21326
Kif11	16551	7.25267	5.05311	2.19955
Hist1h2bb	319178	8.31696	6.18388	2.13308
Muc5b	74180	6.10643	3.98185	2.12458
Kif18b	70218	6.24793	4.12928	2.11864
Cdkn3	72391	5.38198	3.27798	2.10399
Cdca3	14793	7.04221	4.99095	2.05125
Asf1b	66929	7.89664	5.87283	2.02381
Tnnc2	21925	8.50303	6.52982	1.97321
Tm6sf2	107770	8.20408	6.24222	1.96186
Nusap1	108907	7.75889	5.80478	1.95411
Cdk1	12534	8.32957	6.4545	1.87507
Cep55	74107	5.37156	3.49825	1.87331
Prc1	233406	6.33271	4.47897	1.85374
Hmmr	15366	5.60881	3.7761	1.83271
Kif20a	19348	6.81762	5.0268	1.79082
Pappa2	23850	6.70598	4.91648	1.7895
Esco2	71988	6.35403	4.60288	1.75114
Nuf2	66977	5.2891	3.58496	1.70413
Tpx2	72119	6.84298	5.15381	1.68917
E2f8	108961	6.10224	4.43296	1.66928
Plk1	18817	7.60511	5.94251	1.66259
Anxa13	69787	8.12774	6.47086	1.65687
Iqgap3	404710	5.98185	4.32912	1.65273
Bub1b	12236	6.08958	4.46597	1.62361
Cenpa	12615	7.56148	5.96116	1.60032
Ckap2l	70466	5.99548	4.43296	1.56253
Kif23	71819	6.87283	5.3505	1.52233
Ncaph	215387	7.07253	5.55152	1.52102
Spnb1	20741	6.76553	5.25927	1.50626
Hist1h1b	56702	7.85674	6.3505	1.50624
Snora73b	100306945	8.43921	6.94603	1.49318
Cdc20	107995	7.17991	5.69209	1.48782
Cks2	66197	7.78856	6.3345	1.45406
Clec12a	232413	5.25927	3.80735	1.45192
Kif2c	73804	5	3.54844	1.45156
Rab18	19330	7.41278	5.97039	1.44239
Pbk	52033	5.6837	4.2555	1.4282
Bub1	12235	5.75489	4.32912	1.42576
Dmbt1	12945	9.39639	7.98982	1.40657
Rnu12	104307	6.89966	5.50462	1.39504
Dlgap5	218977	5.98868	4.60288	1.3858
Rab15	104886	7.94895	6.56986	1.3791
Stil	20460	5.2891	3.926	1.3631
D17H6S56E-5	110956	8.49225	7.12928	1.36297
Mad2l1	56150	8.04221	6.6893	1.35291
Nrm	106582	6.84674	5.50144	1.3453
Ckap2	80986	5.59096	4.2555	1.33546
Melk	17279	5.82782	4.49825	1.32957
Trdn	76757	5.37504	4.05311	1.32193
Cenpm	66570	6.85175	5.53294	1.31881
Prr11	270906	6.24982	4.93546	1.31436
C330027C09Rik	224171	5.79181	4.48543	1.30639
Aurka	20878	6.2555	4.9542	1.3013
Snora73a	100306944	8.58534	7.29094	1.2944
Spc25	66442	5.66107	4.37156	1.28951
Foxm1	14235	5.86047	4.57289	1.28758
Stk32b	64293	7.78005	6.49665	1.28339
Ly86	17084	7.54612	6.26491	1.28121
Hist1h2ak	319169	9.63681	8.35799	1.27881
Cenpn	72155	6.48864	5.21335	1.2753
Gm11545	217122	5.2817	4.00899	1.27271
Steap1	70358	6.19967	4.94486	1.25481
Cenpf	108000	5.38888	4.15381	1.23507
Lbr	98386	8.50581	7.27519	1.23062
Alas2	11656	5.48543	4.2555	1.22993
Kntc1	208628	5.01346	3.7866	1.22687
Il33	77125	10.2917	9.07039	1.22136
Pmch	110312	4.91648	3.70044	1.21604
LOC100042049,Rpl22l1	68028	5.43296	4.21723	1.21573
Trim58	216781	6.28355	5.07039	1.21316
Espl1	105988	4.926	3.72247	1.20353
Ccnf	12449	5.82273	4.62059	1.20214
Gsdmc2	331063	4.62059	3.41954	1.20105
Dbf4	27214	6.80349	5.60288	1.2006
U46068	228801	11.0896	9.89087	1.19878
Cym	229697	9.02514	7.8392	1.18594
Ncapg	54392	5.33985	4.16993	1.16993
Nek2	18005	5.1819	4.0268	1.1551
Asb12	70392	4.81762	3.66676	1.15087
Try5	103964	6.80219	5.65249	1.14971
Ahsg	11625	6.93664	5.79181	1.14482
Cdca8	52276	5.82528	4.6893	1.13598
Kif4	16571	5.32912	4.19377	1.13535
Mcpt1	17224	5.36457	4.23266	1.13191
Cdca5	67849	5.4363	4.30743	1.12887
Lamc2	16782	8.77676	7.6632	1.11356
4930427A07Rik	104732	5.57592	4.46597	1.10994
E130201H02Rik	78552	4.63227	3.52356	1.10871
Carhsp1	52502	10.6117	9.50482	1.10685
Ocel1	77090	8.08481	6.98185	1.10296
Snord35b	27212	8.08799	6.98527	1.10272
Gm4884	233164	5.44294	4.34341	1.09954
Urm1	68205	7.43546	6.33628	1.09918
Lmnb1	16906	6.76288	5.66391	1.09897
Casc5	76464	5.7866	4.6893	1.0973
Shcbp1	20419	4.44626	3.3505	1.09576
Brms1	107392	9.66818	8.57365	1.09453
Ncapd2	68298	7.18587	6.09381	1.09205
Olfr1331	258159	4.66676	3.58496	1.08179
Hist1h1a	80838	7.64458	6.56682	1.07776
Stmn1	16765	8.91319	7.83668	1.07651
Ciapin1	109006	8.70977	7.63445	1.07533
Prima1	170952	6.73877	5.67525	1.06352
H2afx	15270	6.77479	5.7252	1.04959
2610318N02Rik	70458	5.69766	4.65535	1.04231
Lrp2	14725	5.81762	4.78136	1.03626
Sgol2	68549	5.67243	4.63807	1.03435
Chst4	26887	6.39917	5.36807	1.0311
Dio1	13370	6.92837	5.91409	1.01428
Cenpe	229841	5.39917	4.38543	1.01374
Tmprss4	214523	7.1179	6.10643	1.01147
Nutf2	68051	8.02403	7.01569	1.00834
Depdc1a	76131	4.49185	3.48543	1.00643
Hbb-b2	15130	10.7808	7.13955	3.64123
Hba-a1	15122	10.3358	7.66463	2.67121
Ube2c	68612	8.50303	6.52982	1.97321
Oip5	70645	7.75889	5.80478	1.95411
Cdc23	52563	6.81762	5.0268	1.79082
4933413G19Rik	71149	5.86047	4.57289	1.28758
4930547N16Rik	75317	4.91648	3.70044	1.21604
Gsdmc4	74548	4.62059	3.41954	1.20105
