# Supplementary material for: Defining the Identity and Dynamics of Adult Gastric Isthmus Stem Cells
Source: Cell Stem Cell. 2019 Sep 5;25(3):342–356.e7. doi: 10.1016/j.stem.2019.07.008 (PMC6739486; doi:10.1016/j.stem.2019.07.008)
Supplement: Table S4. List of Genes Showing Distinct Expression Patterns along the Pseudotime Orders from IsthSC toward Neck or Pit Cell Lineage, Related to Figure 6 [file mmc4.xlsx]

## Sheet: S4-S5-S1-S2-S3
Gene expression patterns along the pseudotime trajectory of S4-S5-S1-S2-S3 in Figure 6I
Ensemble_gene_ID	Genesymbol	Expression pattern cluster no. in 'A'
ENSMUSG00000052397	Ezr	1
ENSMUSG00000091957	Rps2-ps10	5
ENSMUSG00000062825	Actg1	1
ENSMUSG00000059195	Gm12715	1
ENSMUSG00000032902	Slc16a1	1
ENSMUSG00000070407	Hs3st3b1	1
ENSMUSG00000015656	Hspa8	1
ENSMUSG00000074978	Actg-ps1	1
ENSMUSG00000026547	Tagln2	2
ENSMUSG00000049382	Krt8	2
ENSMUSG00000044533	Rps2	5
ENSMUSG00000052837	Junb	1
ENSMUSG00000043889	Gm8399	1
ENSMUSG00000008348	Ubc	1
ENSMUSG00000111684	AC073947.3	2
ENSMUSG00000057666	Gapdh	2
ENSMUSG00000024712	Rfk	2
ENSMUSG00000019505	Ubb	5
ENSMUSG00000033685	Ucp2	2
ENSMUSG00000029580	Actb	2
ENSMUSG00000000078	Klf6	1
ENSMUSG00000038366	Lasp1	1
ENSMUSG00000032418	Me1	2
ENSMUSG00000020911	Krt19	2
ENSMUSG00000074063	Osgin1	1
ENSMUSG00000044285	Gm1821	5
ENSMUSG00000034994	Eef2	1
ENSMUSG00000029201	Ugdh	1
ENSMUSG00000032294	Pkm	1
ENSMUSG00000022285	Ywhaz	1
ENSMUSG00000022462	Slc38a2	1
ENSMUSG00000024843	Chka	1
ENSMUSG00000001552	Jup	1
ENSMUSG00000021215	Net1	1
ENSMUSG00000028127	Abcd3	1
ENSMUSG00000037815	Ctnna1	1
ENSMUSG00000031584	Gsr	1
ENSMUSG00000091971	Hspa1a	1
ENSMUSG00000003541	Ier3	1
ENSMUSG00000024190	Dusp1	1
ENSMUSG00000024032	Tff1	2
ENSMUSG00000023043	Krt18	2
ENSMUSG00000063696	Gm8730	5
ENSMUSG00000005251	Ripk4	1
ENSMUSG00000097906	Gm9625	5
ENSMUSG00000038393	Txnip	1
ENSMUSG00000074183	Gsta1	2
ENSMUSG00000021270	Hsp90aa1	5
ENSMUSG00000011267	Zfp296	1
ENSMUSG00000097971	Gm26917	5
ENSMUSG00000001627	Ifrd1	1
ENSMUSG00000039220	Ppp1r10	1
ENSMUSG00000020741	Cluh	1
ENSMUSG00000030050	Gkn1	2
ENSMUSG00000028680	Plk3	1
ENSMUSG00000059796	Eif4a1	1
ENSMUSG00000006445	Epha2	1
ENSMUSG00000037974	Muc5ac	2
ENSMUSG00000017144	Rnd3	1
ENSMUSG00000047407	Tgif1	1
ENSMUSG00000028967	Errfi1	1
ENSMUSG00000111709	Gm3776	2
ENSMUSG00000109325	Krt8-ps	2
ENSMUSG00000038963	Slco4a1	1
ENSMUSG00000022601	Zbtb11	1
ENSMUSG00000024750	Zfand5	1
ENSMUSG00000090877	Hspa1b	1
ENSMUSG00000015312	Gadd45b	1
ENSMUSG00000044134	Fam109a	2
ENSMUSG00000042406	Atf4	1
ENSMUSG00000095597	Gm6472	5
ENSMUSG00000031488	Rab11fip1	1
ENSMUSG00000026628	Atf3	1
ENSMUSG00000082809	Gm14150	2
ENSMUSG00000044786	Zfp36	1
ENSMUSG00000025880	Smad7	1
ENSMUSG00000003545	Fosb	1
ENSMUSG00000030695	Aldoa	2
ENSMUSG00000091421	Gm4202	1
ENSMUSG00000053560	Ier2	1
ENSMUSG00000021025	Nfkbia	1
ENSMUSG00000047777	Phf13	1
ENSMUSG00000019970	Sgk1	1
ENSMUSG00000032531	Amotl2	1
ENSMUSG00000089809	Rasgef1b	1
ENSMUSG00000027358	Bmp2	1
ENSMUSG00000035828	Pim3	1
ENSMUSG00000021250	Fos	1
ENSMUSG00000018143	Mafk	1
ENSMUSG00000030049	Gkn2	2
ENSMUSG00000028488	Sh3gl2	1
ENSMUSG00000056313	1810011O10Rik	1
ENSMUSG00000032578	Cish	1
ENSMUSG00000023067	Cdkn1a	5
ENSMUSG00000101188	Eif4a-ps4	1
ENSMUSG00000024521	Pmaip1	1
ENSMUSG00000025401	Myo1a	1
ENSMUSG00000023243	Kcnk5	1
ENSMUSG00000002083	Bbc3	1
ENSMUSG00000037995	Igsf9	2
ENSMUSG00000000792	Slc5a5	2
ENSMUSG00000021127	Zfp36l1	1
ENSMUSG00000027566	Psma7	3
ENSMUSG00000024844	Banf1	3
ENSMUSG00000071528	Usmg5	3
ENSMUSG00000031231	Cox7b	3
ENSMUSG00000044894	Uqcrq	3
ENSMUSG00000040048	Ndufb10	3
ENSMUSG00000067847	Romo1	3
ENSMUSG00000036781	Rps27l	3
ENSMUSG00000025204	Ndufb8	3
ENSMUSG00000020163	Uqcr11	3
ENSMUSG00000020477	Mrps24	3
ENSMUSG00000064345	mt-Nd2	3
ENSMUSG00000030538	Cib1	3
ENSMUSG00000022205	Sub1	3
ENSMUSG00000037601	Nme1	3
ENSMUSG00000047675	Rps8	3
ENSMUSG00000022820	Ndufb4	3
ENSMUSG00000054312	Mrps21	3
ENSMUSG00000028648	Ndufs5	3
ENSMUSG00000069744	Psmb3	3
ENSMUSG00000036199	Ndufa13	3
ENSMUSG00000026895	Ndufa8	3
ENSMUSG00000042462	Dctpp1	3
ENSMUSG00000021606	Ndufs6	3
ENSMUSG00000049760	2410015M20Rik	3
ENSMUSG00000003955	Fam162a	3
ENSMUSG00000091537	Tma7	3
ENSMUSG00000042043	Tbca	3
ENSMUSG00000033307	Mif	3
ENSMUSG00000032330	Cox7a2	3
ENSMUSG00000005054	Cstb	3
ENSMUSG00000050856	Atp5k	3
ENSMUSG00000055839	Elob	3
ENSMUSG00000022452	Smdt1	3
ENSMUSG00000033020	Polr2f	3
ENSMUSG00000047721	Bola2	3
ENSMUSG00000025144	Cenpx	3
ENSMUSG00000017778	Cox7c	3
ENSMUSG00000024208	Uqcc2	3
ENSMUSG00000028998	Tomm7	3
ENSMUSG00000002767	Mrpl2	3
ENSMUSG00000023939	Mrpl14	3
ENSMUSG00000070394	Tmem256	3
ENSMUSG00000025353	Ormdl2	3
ENSMUSG00000038690	Atp5j2	3
ENSMUSG00000029632	Ndufa4	3
ENSMUSG00000018286	Psmb6	3
ENSMUSG00000021131	Erh	3
ENSMUSG00000078974	Sec61g	3
ENSMUSG00000019837	Gtf3c6	3
ENSMUSG00000020153	Ndufs7	3
ENSMUSG00000017188	Coa3	3
ENSMUSG00000057322	Rpl38	3
ENSMUSG00000024067	Dpy30	3
ENSMUSG00000021290	2010107E04Rik	3
ENSMUSG00000038812	Trmt112	3
ENSMUSG00000040466	Blvrb	3
ENSMUSG00000025731	Mettl26	3
ENSMUSG00000015092	Edf1	3
ENSMUSG00000010607	Pigyl	3
ENSMUSG00000076437	Selenoh	3
ENSMUSG00000021243	Fcf1	3
ENSMUSG00000081824	BC002163	3
ENSMUSG00000107002	0610012G03Rik	3
ENSMUSG00000008450	Nutf2	3
ENSMUSG00000019362	D8Ertd738e	3
ENSMUSG00000050732	Vamp8	3
ENSMUSG00000057130	Txnl4a	3
ENSMUSG00000061474	Mrps36	3
ENSMUSG00000062981	Mrpl42	3
ENSMUSG00000053317	Sec61b	3
ENSMUSG00000075420	Smim6	3
ENSMUSG00000030615	Tmem126a	3
ENSMUSG00000020180	Snrpd3	3
ENSMUSG00000020022	Ndufa12	3
ENSMUSG00000113902	AC121965.1	3
ENSMUSG00000031818	Cox4i1	3
ENSMUSG00000053565	Eif3k	3
ENSMUSG00000041697	Cox6a1	3
ENSMUSG00000010376	Nedd8	3
ENSMUSG00000074884	Serf2	3
ENSMUSG00000023904	Hcfc1r1	3
ENSMUSG00000009863	Sdhb	3
ENSMUSG00000014294	Ndufa2	3
ENSMUSG00000026032	Ndufb3	3
ENSMUSG00000020219	Timm13	3
ENSMUSG00000028861	Mrps15	3
ENSMUSG00000010406	Mrpl52	3
ENSMUSG00000022956	Atp5o	3
ENSMUSG00000002379	Ndufa11	3
ENSMUSG00000039016	Timm8b	3
ENSMUSG00000047459	Dynlrb1	3
ENSMUSG00000054091	1810037I17Rik	3
ENSMUSG00000031708	Tecr	3
ENSMUSG00000072582	Ptrh2	3
ENSMUSG00000049960	Mrps16	3
ENSMUSG00000015671	Psma2	3
ENSMUSG00000031879	Fam96b	3
ENSMUSG00000008668	Rps18	3
ENSMUSG00000004945	Tmem242	3
ENSMUSG00000001158	Snrnp27	3
ENSMUSG00000020225	Tmbim4	3
ENSMUSG00000048191	Muc6	4
ENSMUSG00000023987	Pgc	4
ENSMUSG00000058952	Cfi	4
ENSMUSG00000024538	Ppic	4
ENSMUSG00000024738	Pga5	4
ENSMUSG00000022037	Clu	4
ENSMUSG00000043587	Pxylp1	4
ENSMUSG00000040488	Ltbp4	4
ENSMUSG00000025196	Cpn1	4
ENSMUSG00000029522	Pla2g1b	4
ENSMUSG00000027938	Creb3l4	4
ENSMUSG00000037994	Slc9b2	4
ENSMUSG00000037953	A4gnt	4
ENSMUSG00000024027	Glp1r	4
ENSMUSG00000029086	Prom1	1
ENSMUSG00000015889	Lta4h	4
ENSMUSG00000026223	Itm2c	4
ENSMUSG00000055737	Ghr	4
ENSMUSG00000028207	Asph	4
ENSMUSG00000045394	Epcam	4
ENSMUSG00000114772	AC132247.1	4
ENSMUSG00000029103	Lrpap1	4
ENSMUSG00000029672	Fam3c	4
ENSMUSG00000025151	Maged1	4
ENSMUSG00000061808	Ttr	4
ENSMUSG00000021728	Emb	4
ENSMUSG00000040412	5330417C22Rik	4
ENSMUSG00000020577	Tspan13	4
ENSMUSG00000024215	Spdef	4
ENSMUSG00000044408	Sptssa	4
ENSMUSG00000024597	Slc12a2	4
ENSMUSG00000039007	Cpq	4
ENSMUSG00000026971	Itgb6	4
ENSMUSG00000029810	Tmem176b	4
ENSMUSG00000034463	Scara3	4
ENSMUSG00000054196	Cthrc1	4
ENSMUSG00000039084	Chad	4
ENSMUSG00000018340	Anxa6	4
ENSMUSG00000033186	Mzt1	1
ENSMUSG00000061718	Ppp1r1b	4
ENSMUSG00000008206	Cers4	4
ENSMUSG00000032083	Apoa1	4
ENSMUSG00000024500	Ppp2r2b	4
ENSMUSG00000046402	Rbp1	4
ENSMUSG00000074653	Lrrc31	4
ENSMUSG00000047842	Diras2	4
ENSMUSG00000041577	Prelp	4

## Sheet: S4-S5-S1-S6
Gene expression patterns along the pseudotime trajectory of S4-S5-S1-S6 in Figure 6I
Ensemble_gene_ID	Genesymbol	Expression pattern cluster no. in 'A'
ENSMUSG00000052397	Ezr	1
ENSMUSG00000091957	Rps2-ps10	5
ENSMUSG00000062825	Actg1	1
ENSMUSG00000059195	Gm12715	1
ENSMUSG00000032902	Slc16a1	1
ENSMUSG00000070407	Hs3st3b1	1
ENSMUSG00000015656	Hspa8	1
ENSMUSG00000074978	Actg-ps1	1
ENSMUSG00000026547	Tagln2	2
ENSMUSG00000049382	Krt8	2
ENSMUSG00000044533	Rps2	2
ENSMUSG00000052837	Junb	5
ENSMUSG00000043889	Gm8399	1
ENSMUSG00000008348	Ubc	5
ENSMUSG00000111684	AC073947.3	2
ENSMUSG00000057666	Gapdh	2
ENSMUSG00000024712	Rfk	1
ENSMUSG00000019505	Ubb	2
ENSMUSG00000033685	Ucp2	2
ENSMUSG00000029580	Actb	2
ENSMUSG00000000078	Klf6	5
ENSMUSG00000038366	Lasp1	1
ENSMUSG00000032418	Me1	2
ENSMUSG00000020911	Krt19	2
ENSMUSG00000074063	Osgin1	5
ENSMUSG00000044285	Gm1821	5
ENSMUSG00000034994	Eef2	1
ENSMUSG00000029201	Ugdh	1
ENSMUSG00000032294	Pkm	1
ENSMUSG00000022285	Ywhaz	1
ENSMUSG00000022462	Slc38a2	5
ENSMUSG00000024843	Chka	5
ENSMUSG00000001552	Jup	1
ENSMUSG00000021215	Net1	1
ENSMUSG00000028127	Abcd3	1
ENSMUSG00000037815	Ctnna1	1
ENSMUSG00000031584	Gsr	1
ENSMUSG00000091971	Hspa1a	5
ENSMUSG00000003541	Ier3	5
ENSMUSG00000024190	Dusp1	5
ENSMUSG00000024032	Tff1	2
ENSMUSG00000023043	Krt18	2
ENSMUSG00000063696	Gm8730	5
ENSMUSG00000005251	Ripk4	5
ENSMUSG00000097906	Gm9625	5
ENSMUSG00000038393	Txnip	5
ENSMUSG00000074183	Gsta1	2
ENSMUSG00000021270	Hsp90aa1	2
ENSMUSG00000011267	Zfp296	5
ENSMUSG00000097971	Gm26917	5
ENSMUSG00000001627	Ifrd1	5
ENSMUSG00000039220	Ppp1r10	5
ENSMUSG00000020741	Cluh	1
ENSMUSG00000030050	Gkn1	2
ENSMUSG00000028680	Plk3	5
ENSMUSG00000059796	Eif4a1	1
ENSMUSG00000006445	Epha2	5
ENSMUSG00000037974	Muc5ac	2
ENSMUSG00000017144	Rnd3	5
ENSMUSG00000047407	Tgif1	5
ENSMUSG00000028967	Errfi1	5
ENSMUSG00000111709	Gm3776	2
ENSMUSG00000109325	Krt8-ps	2
ENSMUSG00000038963	Slco4a1	5
ENSMUSG00000022601	Zbtb11	5
ENSMUSG00000024750	Zfand5	5
ENSMUSG00000090877	Hspa1b	5
ENSMUSG00000015312	Gadd45b	5
ENSMUSG00000044134	Fam109a	2
ENSMUSG00000042406	Atf4	5
ENSMUSG00000095597	Gm6472	5
ENSMUSG00000031488	Rab11fip1	5
ENSMUSG00000026628	Atf3	5
ENSMUSG00000082809	Gm14150	3
ENSMUSG00000044786	Zfp36	5
ENSMUSG00000025880	Smad7	5
ENSMUSG00000003545	Fosb	5
ENSMUSG00000030695	Aldoa	2
ENSMUSG00000091421	Gm4202	1
ENSMUSG00000053560	Ier2	5
ENSMUSG00000021025	Nfkbia	5
ENSMUSG00000047777	Phf13	5
ENSMUSG00000019970	Sgk1	5
ENSMUSG00000032531	Amotl2	5
ENSMUSG00000089809	Rasgef1b	5
ENSMUSG00000027358	Bmp2	5
ENSMUSG00000035828	Pim3	5
ENSMUSG00000021250	Fos	5
ENSMUSG00000018143	Mafk	5
ENSMUSG00000030049	Gkn2	2
ENSMUSG00000028488	Sh3gl2	1
ENSMUSG00000056313	1810011O10Rik	5
ENSMUSG00000032578	Cish	5
ENSMUSG00000023067	Cdkn1a	2
ENSMUSG00000101188	Eif4a-ps4	1
ENSMUSG00000024521	Pmaip1	5
ENSMUSG00000025401	Myo1a	1
ENSMUSG00000023243	Kcnk5	1
ENSMUSG00000002083	Bbc3	5
ENSMUSG00000037995	Igsf9	2
ENSMUSG00000000792	Slc5a5	2
ENSMUSG00000021127	Zfp36l1	5
ENSMUSG00000027566	Psma7	3
ENSMUSG00000024844	Banf1	3
ENSMUSG00000071528	Usmg5	3
ENSMUSG00000031231	Cox7b	3
ENSMUSG00000044894	Uqcrq	3
ENSMUSG00000040048	Ndufb10	3
ENSMUSG00000067847	Romo1	3
ENSMUSG00000036781	Rps27l	3
ENSMUSG00000025204	Ndufb8	3
ENSMUSG00000020163	Uqcr11	3
ENSMUSG00000020477	Mrps24	3
ENSMUSG00000064345	mt-Nd2	3
ENSMUSG00000030538	Cib1	3
ENSMUSG00000022205	Sub1	3
ENSMUSG00000037601	Nme1	3
ENSMUSG00000047675	Rps8	3
ENSMUSG00000022820	Ndufb4	3
ENSMUSG00000054312	Mrps21	3
ENSMUSG00000028648	Ndufs5	3
ENSMUSG00000069744	Psmb3	3
ENSMUSG00000036199	Ndufa13	3
ENSMUSG00000026895	Ndufa8	3
ENSMUSG00000042462	Dctpp1	3
ENSMUSG00000021606	Ndufs6	3
ENSMUSG00000049760	2410015M20Rik	3
ENSMUSG00000003955	Fam162a	3
ENSMUSG00000091537	Tma7	3
ENSMUSG00000042043	Tbca	3
ENSMUSG00000033307	Mif	3
ENSMUSG00000032330	Cox7a2	3
ENSMUSG00000005054	Cstb	3
ENSMUSG00000050856	Atp5k	3
ENSMUSG00000055839	Elob	3
ENSMUSG00000022452	Smdt1	3
ENSMUSG00000033020	Polr2f	3
ENSMUSG00000047721	Bola2	3
ENSMUSG00000025144	Cenpx	3
ENSMUSG00000017778	Cox7c	3
ENSMUSG00000024208	Uqcc2	3
ENSMUSG00000028998	Tomm7	3
ENSMUSG00000002767	Mrpl2	3
ENSMUSG00000023939	Mrpl14	3
ENSMUSG00000070394	Tmem256	3
ENSMUSG00000025353	Ormdl2	3
ENSMUSG00000038690	Atp5j2	3
ENSMUSG00000029632	Ndufa4	3
ENSMUSG00000018286	Psmb6	3
ENSMUSG00000021131	Erh	3
ENSMUSG00000078974	Sec61g	3
ENSMUSG00000019837	Gtf3c6	3
ENSMUSG00000020153	Ndufs7	3
ENSMUSG00000017188	Coa3	3
ENSMUSG00000057322	Rpl38	3
ENSMUSG00000024067	Dpy30	3
ENSMUSG00000021290	2010107E04Rik	3
ENSMUSG00000038812	Trmt112	3
ENSMUSG00000040466	Blvrb	3
ENSMUSG00000025731	Mettl26	3
ENSMUSG00000015092	Edf1	3
ENSMUSG00000010607	Pigyl	3
ENSMUSG00000076437	Selenoh	3
ENSMUSG00000021243	Fcf1	3
ENSMUSG00000081824	BC002163	3
ENSMUSG00000107002	0610012G03Rik	3
ENSMUSG00000008450	Nutf2	3
ENSMUSG00000019362	D8Ertd738e	3
ENSMUSG00000050732	Vamp8	3
ENSMUSG00000057130	Txnl4a	3
ENSMUSG00000061474	Mrps36	3
ENSMUSG00000062981	Mrpl42	3
ENSMUSG00000053317	Sec61b	3
ENSMUSG00000075420	Smim6	3
ENSMUSG00000030615	Tmem126a	3
ENSMUSG00000020180	Snrpd3	3
ENSMUSG00000020022	Ndufa12	3
ENSMUSG00000113902	AC121965.1	3
ENSMUSG00000031818	Cox4i1	3
ENSMUSG00000053565	Eif3k	3
ENSMUSG00000041697	Cox6a1	3
ENSMUSG00000010376	Nedd8	3
ENSMUSG00000074884	Serf2	3
ENSMUSG00000023904	Hcfc1r1	3
ENSMUSG00000009863	Sdhb	3
ENSMUSG00000014294	Ndufa2	3
ENSMUSG00000026032	Ndufb3	3
ENSMUSG00000020219	Timm13	3
ENSMUSG00000028861	Mrps15	3
ENSMUSG00000010406	Mrpl52	3
ENSMUSG00000022956	Atp5o	3
ENSMUSG00000002379	Ndufa11	3
ENSMUSG00000039016	Timm8b	3
ENSMUSG00000047459	Dynlrb1	3
ENSMUSG00000054091	1810037I17Rik	3
ENSMUSG00000031708	Tecr	3
ENSMUSG00000072582	Ptrh2	3
ENSMUSG00000049960	Mrps16	3
ENSMUSG00000015671	Psma2	3
ENSMUSG00000031879	Fam96b	3
ENSMUSG00000008668	Rps18	3
ENSMUSG00000004945	Tmem242	3
ENSMUSG00000001158	Snrnp27	3
ENSMUSG00000020225	Tmbim4	3
ENSMUSG00000048191	Muc6	4
ENSMUSG00000023987	Pgc	4
ENSMUSG00000058952	Cfi	4
ENSMUSG00000024538	Ppic	4
ENSMUSG00000024738	Pga5	4
ENSMUSG00000022037	Clu	4
ENSMUSG00000043587	Pxylp1	4
ENSMUSG00000040488	Ltbp4	4
ENSMUSG00000025196	Cpn1	4
ENSMUSG00000029522	Pla2g1b	4
ENSMUSG00000027938	Creb3l4	4
ENSMUSG00000037994	Slc9b2	4
ENSMUSG00000037953	A4gnt	4
ENSMUSG00000024027	Glp1r	4
ENSMUSG00000029086	Prom1	4
ENSMUSG00000015889	Lta4h	4
ENSMUSG00000026223	Itm2c	4
ENSMUSG00000055737	Ghr	4
ENSMUSG00000028207	Asph	4
ENSMUSG00000045394	Epcam	4
ENSMUSG00000114772	AC132247.1	4
ENSMUSG00000029103	Lrpap1	4
ENSMUSG00000029672	Fam3c	4
ENSMUSG00000025151	Maged1	4
ENSMUSG00000061808	Ttr	4
ENSMUSG00000021728	Emb	4
ENSMUSG00000040412	5330417C22Rik	4
ENSMUSG00000020577	Tspan13	4
ENSMUSG00000024215	Spdef	4
ENSMUSG00000044408	Sptssa	4
ENSMUSG00000024597	Slc12a2	4
ENSMUSG00000039007	Cpq	4
ENSMUSG00000026971	Itgb6	4
ENSMUSG00000029810	Tmem176b	4
ENSMUSG00000034463	Scara3	4
ENSMUSG00000054196	Cthrc1	4
ENSMUSG00000039084	Chad	4
ENSMUSG00000018340	Anxa6	4
ENSMUSG00000033186	Mzt1	4
ENSMUSG00000061718	Ppp1r1b	4
ENSMUSG00000008206	Cers4	4
ENSMUSG00000032083	Apoa1	4
ENSMUSG00000024500	Ppp2r2b	4
ENSMUSG00000046402	Rbp1	4
ENSMUSG00000074653	Lrrc31	4
ENSMUSG00000047842	Diras2	4
ENSMUSG00000041577	Prelp	4
